# Supplementary material for: A neurotrophin functioning with a Toll regulates structural plasticity in a dopaminergic circuit
Source: eLife. 2024 Dec 20;13:RP102222. doi: 10.7554/eLife.102222 (PMC11661795; doi:10.7554/eLife.102222)
Supplement: Figure 3—source code 3. [file elife-102222-fig3-code3.zip]

Archive with 1 entries (1 files):
- eLife-VOR-RA-2024-102222/Figure 3 Source_code_3_supplement_Cells_filter_ForeroHidalgo_eLifeRPRA2024102222.java
