# Supplementary material for: A neurotrophin functioning with a Toll regulates structural plasticity in a dopaminergic circuit
Source: eLife. 2024 Dec 20;13:RP102222. doi: 10.7554/eLife.102222 (PMC11661795; doi:10.7554/eLife.102222)
Supplement: Figure 5—figure supplement 1—source data 2. [file elife-102222-fig5-figsupp1-data2.zip]

Archive with 2 entries (2 files):
- Figure 5 supplement 1 - source data 2 pdf- eLife-RP-RA-2024-102222 VOR.pdf
- __MACOSX/._Figure 5 supplement 1 - source data 2 pdf- eLife-RP-RA-2024-102222 VOR.pdf
