# Supplementary material for: A neurotrophin functioning with a Toll regulates structural plasticity in a dopaminergic circuit
Source: eLife. 2024 Dec 20;13:RP102222. doi: 10.7554/eLife.102222 (PMC11661795; doi:10.7554/eLife.102222)
Supplement: Figure 6—source code 1. [file elife-102222-fig6-code1.zip]

Archive with 1 entries (1 files):
- eLife-VOR-RA-2024-102222/Figure 6 source code 1 eLife13RP102222 VOR.m
